# Supplementary material for: Systematic Screening of Trigger Moieties for Designing Formaldehyde Fluorescent Probes and Application in Live Cell Imaging
Source: Biosensors (Basel). 2022 Oct 10;12(10):855. doi: 10.3390/bios12100855 (PMC9599387; doi:10.3390/bios12100855)
Supplement: Supplementary file 1 [file biosensors-12-00855-s001.zip]

Archive with 1 entries (1 files):
- biosensors-1904615-supplementary.pdf
